# Supplementary material for: Cost-effectiveness of PARP inhibitors in malignancies: A systematic review
Source: PLoS One. 2022 Dec 15;17(12):e0279286. doi: 10.1371/journal.pone.0279286 (PMC9754183; doi:10.1371/journal.pone.0279286)
Supplement: S1 Table — (XLSX) [file pone.0279286.s003.xlsx]

## Sheet: Sheet1
S1 Table: Results of quality assessment using Quality of Health Economic Studies instrument
No.	Question	Point	Secord, A. A. et al (2013)	Smith, H. J. et al (2015)	Zhong, L. et al (2018)	Dottino, J. A. et al (2019)	Guy, H. et al (2019)	Saito, S. et al (2019)	Armeni, P. et al (2020)	Barrington, D. A. et al(2020)	Gonzalez, R. et al (2020)	Muston, D. et al (2020)	Penn, C. A. et al (2020)	Su, D. et al (2020)	Wolford, J. E. et al (2020)	Wu, B. et al (2020)	Zhan, M. et al (2020)	Cheng, L. J. et al (2021)	Li, N. et al (2021)	Olry de Labry Lima, A. et al(2021)	Tan, D. S. et al (2021)	Leung, J. H. et al (2021)	Li, Y. et al (2021)	Moya-Alarcón, C. et al (2021)	Elsea, D. et al (2022)	Shu, Y. et al (2022)	Xu, C. et al (2022)
1	Was the study objective presented in a clear, specific, and measurable manner?	7	Y	Y	Y	Y	Y	Y	Y	Y	Y	Y	Y	Y	Y	Y	Y	Y	Y	Y	Y	Y	Y	Y	Y	Y	Y
2	Were the perspective of the analysis (societal, third-party payer, etc.) and reasons for its selection stated?	4	Y	Y	Y	Y	Y	Y	Y	Y	Y	Y	Y	Y	Y	Y	Y	Y	Y	Y	Y	Y	Y	Y	Y	Y	Y
3	Were variable estimates used in the analysis from the best available source (i.e. Randomized Control Trial—Best, Expert Opinion—Worst)?	8	Y	Y	Y	Y	Y	Y	Y	Y	Y	Y	Y	Y	Y	Y	Y	Y	Y	Y	Y	Y	Y	Y	Y	Y	Y
4	If estimates came from a subgroup analysis, were the groups prespecified at the beginning of the study?	1	Y	Y	Y	Y	Y	Y	Y	Y	Y	Y	Y	N	Y	Y	Y	Y	Y	N	Y	Y	Y	Y	Y	Y	Y
5	Was uncertainty handled by: 1) statistical analysis to address random events; 2) sensitivity analysis to cover a range of assumptions?	9	Y	Y	Y	Y	Y	Y	Y	Y	Y	Y	Y	Y	Y	Y	Y	Y	Y	Y	Y	Y	Y	Y	Y	Y	Y
6	Was incremental analysis performed between alternatives for resources and costs?	6	Y	Y	Y	Y	Y	Y	Y	Y	Y	Y	Y	Y	N	Y	Y	Y	Y	Y	Y	Y	Y	Y	Y	Y	Y
7	Was the methodology for data abstraction (including value health states and other benefits) stated?	5	Y	Y	Y	Y	Y	Y	Y	Y	Y	Y	Y	Y	Y	Y	Y	Y	Y	Y	Y	Y	Y	Y	Y	Y	Y
8	Did the analytic horizon allow time for all relevant and important outcomes? Were benefits and costs that went beyond 1 year discounted (3–5%) and justification given for the discount rate?	7	Y	N	Y	N	Y	Y	Y	N	Y	Y	N	Y	N	Y	Y	Y	Y	N	Y	Y	Y	Y	Y	Y	Y
9	Was the measurement of costs appropriate and the methodology for the estimation of quantities and unit costs clearly described?	8	Y	Y	Y	Y	Y	Y	Y	Y	Y	Y	Y	Y	Y	Y	Y	Y	Y	Y	Y	Y	Y	Y	Y	Y	Y
10	Were the primary outcome measure(s) for the economic evaluation clearly stated and were the major short term, long term and negative outcomes included?	6	Y	Y	Y	Y	Y	Y	Y	Y	Y	Y	Y	Y	Y	Y	Y	N	Y	Y	Y	Y	Y	Y	Y	Y	Y
11	Were the health outcomes measures/scales valid and reliable? If previously tested valid and reliable measures were not available, was justification given for the measures/scales used?	7	Y	Y	Y	Y	Y	Y	Y	Y	Y	Y	Y	Y	Y	Y	Y	Y	Y	Y	Y	Y	Y	Y	Y	Y	Y
12	Were the economic model (including structure), study methods and analysis, and the components of the numerator and denominator displayed in a clear transparent manner?	8	Y	Y	Y	Y	Y	Y	Y	N	Y	Y	Y	Y	Y	Y	Y	Y	Y	Y	Y	Y	Y	Y	Y	Y	Y
13	Were the choice of economic model, main assumptions and limitations of the study stated and justified?	7	Y	Y	Y	Y	Y	Y	Y	Y	Y	Y	Y	Y	Y	Y	Y	Y	Y	Y	Y	Y	Y	Y	Y	Y	Y
14	Did the author(s) explicitly discuss direction and magnitude of potential biases?	6	Y	Y	Y	Y	Y	Y	Y	Y	Y	Y	Y	Y	N	Y	Y	Y	Y	N	Y	Y	Y	Y	Y	Y	Y
15	Were the conclusions / recommendations of the study justified and based on the study results?	8	Y	Y	Y	Y	Y	Y	Y	Y	Y	Y	Y	Y	Y	Y	Y	Y	Y	Y	Y	Y	Y	Y	Y	Y	Y
16	Was there a statement disclosing the source of funding for the study?	3	N	N	N	Y	Y	Y	Y	Y	Y	Y	Y	Y	N	Y	Y	Y	Y	Y	N	Y	Y	Y	Y	Y	Y
	Score	100	97	82	97	93	100	100	100	85	100	100	93	99	75	100	100	94	100	86	97	100	100	100	100	100	100
