# Supplementary material for: Cost-effectiveness of PARP inhibitors in malignancies: A systematic review
Source: PLoS One. 2022 Dec 15;17(12):e0279286. doi: 10.1371/journal.pone.0279286 (PMC9754183; doi:10.1371/journal.pone.0279286)
Supplement: S2 Table — (XLSX) [file pone.0279286.s004.xlsx]

## Sheet: Appendix 3
S2 Table: Characteristics of the included studies
Author (year)	Journal	Country	Perspective	Comparator	Interventions	Methods of Evaluation	Sensitivity analysis	Model structure	Time horizon	Cycle length	Discount rate
Maintenance therapy for platinum-sensitive recurrent ovarian cancer
Secord, A. A. et al (2013)	Int J Gynecol Cancer	USA	US Societal	Observation	(1) Global olaparib (2) BRCA1/2 mutation testing: treat mutation carriers with olaparib to progression.	CEA	OWSA、PSA	Markov model	12 months	3 months	Not discounted
Smith, H. J. et al (2015)	Gynecol Oncol	USA	US third-party payer	Observation	Olaparib	CEA	Scenario analysis	Decision analysis model	To progression of disease	gBRCA1/2 mutation: a median of 11 cycles wild-type BRCA1/2: a median of 7 cycles	Not report
Zhong, L. et al (2018)	J Manag Care Spec Pharm	USA	US health care sector	Placebo	(1) Olaparib (2) Niraparib	CEA	OWSA、PSA、Scenario analysis	Decision analysis model	Until disease progression or death	4 weeks	Not discounted
Dottino, J. A. et al (2019)	Obstet Gynecol	USA	US societal	Observation	(1) gBRCA testing and selective treatment of carriers (gBRCA only) (2) gBRCA testing and HRD testing and selective treatment of either BRCA carriers or those with tumor HRD (gBRCA and HRD only) (3) Treat all with niraparib	CEA	OWSA	Decision analysis model	Less than 24 months	4 weeks	Not discounted
Guy, H. et al (2019)	PharmacoEconomics	USA	US payer	RS	(1) Niraparib (2) Olaparib (3) Rucaparib	CEA	OWSA、PSA	Decision analysis model	Lifetime	30-day	0.03
Cheng, L. J. et al (2021)	Expert Rev Pharmacoecon Outcomes Res	SG	Singapore healthcare system	Observation	(1) All-olaparib (2) Olaparib with BRCA mutation	CEA	OWSA、PSA、Scenario analyses	Partitioned survival model	15 years	1 month	0.03
Leung, J. H. et al (2021)	Expert Rev Pharmacoecon Outcomes Res	CHN	Taiwan national health insurance administration perspective	Placebo	(1) Olaparib (2) Niraparib	CEA	OWSA、PSA、Scenario analyses	Decision analysis model	24 months	28-day	0.03
Shu, Y. et al (2022)	Front Pharmacol	CHN	Chinese healthcare perspective	Placebo	Olaparib	CEA	OWSA、PSA	Markov model	10-year lifetime	1 month	0.03
Maintenance therapy after first-line platinum-based chemotherapy for newly diagnosed ovarian cancer
Armeni, P. et al (2020)	Clin Ther	ITA	Italian NHS	AS	Olaparib	CEA、CUA	OWSA、PSA	Markov model	50 years	1 month	0.03
Barrington, D. A. et al (2020)	Int J Gynecol Cancer	USA	US third-party payer	Observation	Niraparib	CEA	OWSA	Decision analysis model	12 months	30 days	Not report
Gonzalez, R. et al (2020)	Gynecol Oncol	USA	US third-party payer	Biomarker-directed	PARPi-for-all	CEA	OWSA、TWSA、PSA	Markov model	VELIA: 44 months PRIMA: 28 months PAOLA-1: 45 months	30 days	0.03
Muston, D. et al (2020)	Gynecol Oncol	USA	US third-party payer	Surveillance	Olaparib	CEA	OWSA、PSA、Scenario analyses	Partitioned survival model	50-year lifetime	1 month	0.03
Penn, C. A. et al (2020)	JAMA Netw Open	USA	US health care sector	Observation	Base case 1 (with a BRCA variant): (1) Olaparib (2) Olaparib/Bev (3) Bev (4) Niraparib Base case 2 (with HRD without a BRCA variant): (1) Olaparib/Bev (2) Bev (3) Niraparib Base case 3 (with HRD without a BRCA variant): (1) Olaparib/Bev (2) Bev (3) Niraparib	CEA	OWSA、PSA	non-Markov alternatives	24 months	1 month	Not discounted
Wolford, J. E. et al (2020)	Gynecol Oncol	USA	Patient and the 3rd-party payer	(1)NPBC (2)Bev +NPBC	(1) Niraparib (2) Rucaparib (3) Olaparib	CEA	Not report	Markov model	Lifetime	1 month	Not report
Tan, D. S. et al (2021)	J Gynecol Oncol	SG	Singapore healthcare payer	RS	Olaparib	CEA	OWSA、PSA	Partitioned survival model	Lifetime(50 years)	1 month	0.03
Moya-Alarcón, C. et al (2021)	Gynecol Oncol	Spain	Spanish NHS	No maintenance	Olaparib	CEA	OWSA、PSA	semi-Markov model	50 years	1 month	0.03
Elsea, D. et al (2022)	Pharmacoecon Open	USA	US healthcare system perspective	Bevacizumab	Olaparib plus bevacizumab	CEA	OWSA、PSA、Scenario analyses	cohort-level partitioned survival model	lifetime	1 month	0.03
Breast cancer first-line therapy
Saito, S. et al (2019)	Per Med	JPN	Japanese healthcare payer	Standard chemotherapy without BRCA1/2 mutation	Olaparib monotherapy with BRCA1/2 mutation	CEA	OWSA、PSA	Markov model	5 years	1 month	0.02
Olry de Labry Lima, A et al (2021)	Breast	Spain	Spanish National health system	Standard group Scenario 1: capecitabine after anthracyclines/taxanes Scenario 2: eribulin after anthracyclines/taxanes and capecitabine	Talazoparib	CUA	OWSA	Partitioned survival model	43 months	Not report	Not report
Pancreatic cancer maintenance therapy
Wu, B. et al (2020)	J Natl Compr Canc Netw	CHN	US Payer	Placebo	Olaparib	CEA、CUA	OWSA、PSA	Partitioned survival model	Lifetime	1 week	0.03
Zhan, M. et al (2020)	Cancer Manag Res	CHN	Chinese society	Placebo	Olaparib	CEA	OWSA、PSA	Markov model	5 years	1 month	0.03
Li, N. et al (2021)	Front Pharmacol	CHN	US and China healthcare systems	Placebo	Olaparib	CEA	OWSA、PSA	Markov model	5 years	21 days	0.05
Prostate Cancer
Su, D. et al (2020)	Front Pharmacol	USA	US payer	Standard care	Olaparib	CEA	OWSA、PSA	Partitioned survival model	Lifetime	1 week	0.03
Li, Y. et al (2021)	Pharmacogenomics	CHN	US payer	Control treatment(Treated with enzalutamide or abiraterone)	Olaparib	CEA	OWSA、PSA、Scenario analyses	Markov model	10 years	4 weeks	0.03
Xu, C. et al (2022)	Ann Transl Med	CHN	China and the United States health services	Control treatment(Treated with enzalutamide or abiraterone)	Olaparib	CEA	OWSA、PSA	Markov model	5 years	1 month	China: 5.0% US: 3.0%
USA indicates the United States of America; SG, Singapore; ITA, Italy; JPN, Japan; CHN, China; CEA, cost-effectiveness analysis; CUA, cost-utility analysis; OWSA, one-way sensitivity analyses; TWSA, two-way sensitivity analyses; gBRCA, germline BRCA; HRD, homologous recombination deficient; RS, routine surveillance; NHS, National Health Service; AS, active surveillance; Bev, Bevacizumab; NPBC, No…
